# Supplementary material for: Whole-exome sequencing study identifies rare variants and genes associated with intraocular pressure and glaucoma
Source: Nat Commun. 2022 Nov 30;13:7376. doi: 10.1038/s41467-022-35188-3 (PMC9712679; doi:10.1038/s41467-022-35188-3)
Supplement: Supplementary file 4 — Supplementary Data 1 [file 41467_2022_35188_MOESM4_ESM.xlsx]

## Sheet: Supplementary Data S1
Supplementary Data 1. PhenoScanner results for genes from single-variant and gene-based analyses
Gene	Trait	P	Glaucoma eye drops	Artificial tears
MYOC	Treatment with xalatan 0.005% eye drops	2.28e-10	Y
	Treatment with dorzolamide+timolol	3.23e-12	Y
	Treatment with xalacom 0.005% or 0.5% eye drops	4.61e-07	Y
	Treatment with betnesol 0.1% eye or ear/nose drops	2.25e-07
	Treatment with latanoprost	6.24e-09	Y
	Treatment with bimatoprost	9.19e-10	Y
	Treatment with dorzolamide	4.98e-15	Y
BOD1L1	Treatment with timoptol 0.25% eye drops	4.26e-07	Y
	Treatment with cosopt 2% or 0.5% eye drops	5.04e-06	Y
RALYL	Treatment with polyvinyl alcohol 1% eye drops	2.55e-09		Y
	Treatment with alphagan 0.2% eye drops	1.4e-08	Y
	Treatment with betnesol 0.1% eye or ear/nose drops	2.15e-06
	Treatment with azopt 10mg or ml eye drops	1.43e-11	Y
	Treatment with pilocarpine	7.51e-07	Y
	Treatment with lumigan 0.3mg or ml eye drops	5.15e-06	Y
LDB3	Treatment with viscotears liquid eye gel	3.52e-06		Y
	Treatment with timoptol 0.25% eye drops	4.71e-06	Y
	Treatment with timolol	2.62e-07	Y
	Treatment with xalacom 0.005% or 0.5% eye drops	8.94e-06	Y
ACAD10	Treatment with timolol 0.25% eye drops	7.16e-06	Y
	Treatment with sno-tears eye drops	4.46e-06		Y
	Treatment with dexamethasone+hypromellose 0.1% or 0.5% eye drops	7.92e-08		Y
CDK11A	Treatment with alphagan 0.2% eye drops	5.66e-06	Y
ADSS	Postprocedural disorders of eye and adnexa	3.69e-06
HLA-B	Eye problems or disorders: other serious eye condition	1.55e-20
PPIF	Reason for glasses or contact lenses: other eye condition	5.07e-06
DPF3	Treatment with betnesol 0.1% eye or ear/nose drops	8.83e-06
	Treatment with dexamethasone+hypromellose 0.1% or 0.5% eye drops	5.65e-08		Y
	Treatment with maxidex eye drops	1.73e-12
	Treatment with dorzolamide+timolol	9.22e-06	Y
	Treatment with dexamethasone+hypromellose 0.1% or 0.5% eye drops	4.61e-06		Y
	Treatment with timolol 0.25% eye drops	7.58e-06	Y
	Treatment with alphagan 0.2% eye drops	3.79e-14	Y
SMG7	Treatment with minims artificial tears single-use eye drops	3.91e-06		Y
	Self-reported fracture face or orbit / eye socket	7.51e-07
	Treatment with sno-tears eye drops	7.26e-06		Y
	Treatment with dorzolamide+timolol	2.09e-06	Y
	Treatment with tears naturale eye drops	7.54e-06		Y
NFXL1	Treatment with minims artificial tears single-use eye drops	3.34e-06		Y
KIF21A	Postprocedural disorders of eye and adnexa	1.18e-09
	Self-reported blepharitis or eyelid infection	4.6e-07
PTPRB	Treatment with viscotears liquid eye gel	7.81e-07		Y
	Treatment with cosopt 2% or 0.5% eye drops	1.5e-10	Y
	Treatment with alphagan 0.2% eye drops	6.14e-06	Y
	Treatment with pilocarpine	4.49e-09	Y
HFM1	Treatment with alphagan 0.2% eye drops	2.05e-08	Y
RHOC	Treatment with betnesol 0.1% eye or ear/nose drops	4.88e-09
TAF1B	Treatment with travatan 40micrograms or ml eye drops	1.56e-09	Y
	Treatment with dorzolamide+timolol	7.01e-06	Y
	Self-reported blepharitis or eyelid infection	1.77e-07
AAK1	Treatment with alphagan 0.2% eye drops	7.44e-08	Y
	Treatment with pilocarpine	7.08e-06	Y
	Treatment with polyvinyl alcohol 1% eye drops	6.41e-06		Y
	Treatment with minims artificial tears single-use eye drops	4.57e-08		Y
	Treatment with lumigan 0.3mg or ml eye drops	3.54e-06	Y
	Treatment with xalacom 0.005% or 0.5% eye drops	9.79e-06	Y
ABI3BP	Other disorders of eye and adnexa	8.01e-07
	Malignant neoplasm of eye and adnexa	2.76e-06
ISY1-RAB43	Treatment with minims artificial tears single-use eye drops	3.34e-06		Y
	Injury of eye and orbit	6.99e-11
FOXD1	Treatment with dorzolamide+timolol	7.11e-07	Y
TEAD3	Treatment with liquifilm tears 1.4% eye drops	4.63e-06		Y
VKORC1L1	Self-reported blepharitis or eyelid infection	1.74e-09
	Treatment with timolol 0.25% eye drops	7.46e-07	Y
GUSB	Treatment with sno-tears eye drops	3.66e-06		Y
	Self-reported blepharitis or eyelid infection	2.15e-09
EHMT1	Treatment with tears naturale eye drops	4.58e-10		Y
	Treatment with pilocarpine	2.92e-08	Y
	Treatment with timolol 0.25% eye drops	2.87e-06	Y
	Treatment with azopt 10mg or ml eye drops	9.18e-08	Y
	Treatment with travatan 40micrograms or ml eye drops	8.59e-06	Y
DNTT	Treatment with polyvinyl alcohol 1% eye drops	7.72e-06		Y
	Treatment with timolol	1.23e-07	Y
	Treatment with alphagan 0.2% eye drops	5.67e-07	Y
SOS2	Treatment with lumigan 0.3mg or ml eye drops	6.42e-08	Y
	Treatment with sno-tears eye drops	3.36e-10		Y
	Treatment with dorzolamide+timolol	6.44e-09	Y
	Treatment with timolol 0.25% eye drops	8.31e-07	Y
	Treatment with azopt 10mg or ml eye drops	2.13e-06	Y
IFI27	Treatment with maxidex eye drops	3.74e-06
	Treatment with betnesol 0.1% eye or ear/nose drops	2.06e-06
UBN1	Treatment with minims artificial tears single-use eye drops	1.4e-09		Y
	Treatment with dorzolamide+timolol	1.13e-06	Y
DACT3	Treatment with tears naturale eye drops	2.65e-06		Y
EVA1C	Treatment with alphagan 0.2% eye drops	8.81e-06	Y
	Treatment with pilocarpine	3.85e-06	Y
	Treatment with maxidex eye drops	1.29e-06
