# Supplementary material for: Whole-exome sequencing study identifies rare variants and genes associated with intraocular pressure and glaucoma
Source: Nat Commun. 2022 Nov 30;13:7376. doi: 10.1038/s41467-022-35188-3 (PMC9712679; doi:10.1038/s41467-022-35188-3)
Supplement: Supplementary file 5 — Supplementary Data 2 [file 41467_2022_35188_MOESM5_ESM.xlsx]

## Sheet: Supplementary Data S2
Supplementary Data 2. PheWeb results for genes from single-variant and gene-based analyses
Gene	PheWeb hits	P	PheWeb hits	P
	(TOPMed imputed)		(HRC imputed)
ANGPTL7	Congenital anomaly of gallbladder	6.5e-08	Chronic cystitis	8.1e-07
MYOC	Glaucoma	5.1e-16	Glaucoma	9.1e-16
BOD1L1	Other disorders of arteries and arterioles	1.3e-07	Peripheral vascular disease	5.7e-07
RALYL	Cardiomegaly	9.2e-07	Chronic pulmonary heart disease	1.5e-07
LDB3	Essential hypertension	6.4e-07	Essential hypertension	3.6e-07
	Hypertension	8.2e-07	Hypertension	4.1e-07
ACAD10	Hypertension	2.3e-14	Hypertension	1.9e-14
CDK11A	Cardiac shunt/heart septal defect	7.3e-07	Blindness and low vision	2.6e-06
ADSS2	Intracranial hemorrhage	1.9e-07	Acute and chronic tonsillitis	5e-08
HLA-B	Celiac disease	≤1E-320	Celiac disease	≤1E-320
PLAU	Atrial fibrillation	7.9e-08	Atrial fibrillation	7.4e-08
	Chorioretinal inflammations, scars, and other disorders of choroid	8.9e-07	Inflammation of eyelids	1.8e-06
	Other disorders of eyelids	5.1e-07
PPIF	Chorioretinal scars	4.4e-07	Diabetes mellitus	1.5e-08
DPF3	Abnormal involuntary movements	4.5e-07	Abnormal involuntary movements	2.4e-07
PLK5	Contusion	8.1e-07	Polyarteritis nodosa and allied conditions	2.2e-06
CDCA8	Respiratory insufficiency	1.1e-07	Aphakia and other disorders of lens	1e-06
SMG7	Diaphragmatic hernia	1.3e-07	Vascular disorders of kidney/hypertrophy	1.9e-06
NFXL1	Strabismus and other disorders of binocular eye movements	8.5e-07	Strabismus and other disorders of binocular eye movements	7.1e-08
MIR6891	-	-	-	-
ADRB1	Essential hypertension	1.3e-15	Essential hypertension	3.5e-15
	Hypertension	1.3e-15	Hypertension	4.5e-15
KIF21A	Parkinson’s disease	8.6e-07	Tinnitus	2.1e-07
	Disturbances of sensation of smell or taste	6.7e-07
PTPRB	Angina pectoris	6.8e-07	Type 2 diabetes	8.6e-07
DOK4	Coronary atherosclerosis	3.8e-09	Coronary atherosclerosis	4.8e-08
			Alzheimer's disease	8.3e-08
RPL26	Other and unspecific disorders of the nervous system	1.1e-06	Contusion	1.5e-06
RAB4B-EGLN2	Peritoneal adhesions (postoperative) (post infection)	8.5e-08	Chronic tonsillitis and adenoiditis	1.6e-06
HFM1	Sicca syndrome	1.1e-06	Acquired deformities of finger	4.1e-07
RHOC	Hypertension	1.3e-13	Hypertension	2.8e-13
	Essential hypertension	3.1e-13	Essential hypertension	6.7e-13
			Optic atrophy	9.5e-07
PPM1J	Hypertension	1.3e-13	Hypertension	2.8e-13
	Essential hypertension	3.1e-13	Essential hypertension	6.7e-13
			Optic atrophy	9.5e-07
LCE1F	Megaloblastic anemia	6.9e-07	Asthma	9.8e-07
TAF1B	Irritable bowel syndrome	2.1e-08	Retinal detachment with retinal defect	1.8e-07
AAK1	Traumatic cataract	7.3e-07	Other acquired musculoskeletal deformity	3e-08
ABI3BP	Diffuse diseases of connective tissue	2.9e-07	Schizophrenia and other psychotic disorders	5.8e-07
ISY1-RAB43	Blindness and low vision	8.7e-07	Chronic periodontitis	2.3e-07
	Other and unspecific disorders of the nervous system	6.9e-07
FOXD1	Benign neoplasm of eye, uveal	5.5e-07	Other chronic nonalcoholic liver disease	2.1e-08
RPL10A	Atherosclerosis of aorta	3.4e-07	Celiac disease	1e-12
TEAD3	Atherosclerosis of aorta	3.4e-07	Celiac disease	1e-12
VKORC1L1	Other inflammatory spondylopathies	1.6e-07	Cancer of eye	1.9e-06
GUSB	Other inflammatory spondylopathies	1.6e-07	Cancer of eye	1.9e-06
EHMT1	Subjective visual disturbances	4.5e-07	Aneurysm of artery of lower extremity	1e-06
			Hypertrophic obstructive cardiomyopathy	1.4e-06
DNTT	Anterior horn disease	3.4e-07	Appendiceal conditions	5.7e-07
SOS2	Hypertension	1.7e-09	Hypertension	9.5e-09
	Essential hypertension	2.3e-09	Essential hypertension	1.5e-08
IFI27	Visual field defects	1.3e-07	Emphysema	1.1e-07
SYNGR3	Atrial fibrillation and flutter	4.8e-09	Atrial fibrillation and flutter	5.4e-09
	Aneurysm of other specified artery	9.2e-08	Cardiac dysrhythmias	3e-07
	Cardiac dysrhythmias	1.9e-07
ZNF598	Atrial fibrillation and flutter	4.8e-09	Atrial fibrillation and flutter	5.4e-09
	Aneurysm of other specified artery	9.2e-08	Cardiac dysrhythmias	3e-07
	Cardiac dysrhythmias	1.9e-07
UBN1	Phobia	3.6e-08	Fracture of humerus	4.9e-07
DACT3	Opiates and related narcotics causing adverse effects in therapeutic use	1.2e-07	Vascular disorders of skin	5.6e-06
			Other conditions of brain	5.6e-06
EVA1C	Ptosis of eyelid	8.3e-07	Arthropathy NOS	3.6e-07
	Cardiac dysrhythmias	1.1e-06
CFAP298-TCP10L	Ptosis of eyelid	8.3e-07	Epiphora	7.4e-07
	Von willebrand disease	7.8e-07
