# Supplementary material for: Whole-exome sequencing study identifies rare variants and genes associated with intraocular pressure and glaucoma
Source: Nat Commun. 2022 Nov 30;13:7376. doi: 10.1038/s41467-022-35188-3 (PMC9712679; doi:10.1038/s41467-022-35188-3)
Supplement: Supplementary file 6 — Supplementary Data 3 [file 41467_2022_35188_MOESM6_ESM.xlsx]

## Sheet: Supplementary Data S3
Supplementary Data 3. Allele frequencies and counts of significant rare variants in pan-ancestry single-variant analysis.
Chr	rsID	REF	ALT	ALT_FREQS	ALT_CTS	OBS_CT
Pan-ancestry
1	rs556417493	C	G	2.72e-05	6	220426
1	rs28991009	G	T	0.00724651	1598	220520
1	rs74315329	G	A	0.00121077	267	220520
1	rs375507039	T	C	2.73e-05	6	219906
4	rs372786669	T	C	9.52e-05	21	220518
6	rs201956837	G	A	8.23e-05	18	218812
8	rs371413262	C	T	2.72e-05	6	220520
10	rs367716060	C	A	2.27e-05	5	220520
10	rs557881342	C	T	2.72e-05	6	220520
12	rs753877638	A	G	2.72e-05	6	220520
14	rs933632776	AC	A	2.27e-05	5	220510
19	rs776910868	G	T	3.63e-05	8	220520
White
1	rs556417493	C	G	0	0	197286
1	rs28991009	G	T	0.00795549	1570	197348
1	rs74315329	G	A	0.00133774	264	197348
1	rs375507039	T	C	0	0	196790
4	rs372786669	T	C	0.000106412	21	197346
6	rs201956837	G	A	5.61e-05	11	195974
8	rs371413262	C	T	3.04e-05	6	197348
10	rs367716060	C	A	0	0	197348
10	rs557881342	C	T	1.01e-05	2	197348
12	rs753877638	A	G	3.04e-05	6	197348
14	rs933632776	AC	A	0	0	197342
19	rs776910868	G	T	0	0	197348
Non-white
1	rs556417493	C	G	0.000259291	6	23140
1	rs28991009	G	T	0.00120835	28	23172
1	rs74315329	G	A	0.000129467	3	23172
1	rs375507039	T	C	0.00025956	6	23116
4	rs372786669	T	C	0	0	23172
6	rs201956837	G	A	0.000306507	7	22838
8	rs371413262	C	T	0	0	23172
10	rs367716060	C	A	0.000215778	5	23172
10	rs557881342	C	T	0.000172622	4	23172
12	rs753877638	A	G	0	0	23172
14	rs933632776	AC	A	0.000215815	5	23168
19	rs776910868	G	T	0.000345244	8	23172
Black
1	rs556417493	C	G	0	0	6546
1	rs28991009	G	T	0.000608643	4	6572
1	rs74315329	G	A	0	0	6572
1	rs375507039	T	C	0.00060957	4	6562
4	rs372786669	T	C	0	0	6572
6	rs201956837	G	A	0.000618047	4	6472
8	rs371413262	C	T	0	0	6572
10	rs367716060	C	A	0.000608643	4	6572
10	rs557881342	C	T	0	0	6572
12	rs753877638	A	G	0	0	6572
14	rs933632776	AC	A	0.000609013	4	6568
19	rs776910868	G	T	0.00106512	7	6572
Asian
1	rs556417493	C	G	0.000799574	6	7504
1	rs28991009	G	T	0.000266312	2	7510
1	rs74315329	G	A	0.000133156	1	7510
1	rs375507039	T	C	0.000133404	1	7496
4	rs372786669	T	C	0	0	7510
6	rs201956837	G	A	0.000270343	2	7398
8	rs371413262	C	T	0	0	7510
10	rs367716060	C	A	0	0	7510
10	rs557881342	C	T	0.000532623	4	7510
12	rs753877638	A	G	0	0	7510
14	rs933632776	AC	A	0	0	7510
19	rs776910868	G	T	0	0	7510
